# Supplementary material for: Differential Modulation of miR-122 Transcription by TGFβ1/BMP6: Implications for Nonresolving Inflammation and Hepatocarcinogenesis
Source: Cells. 2023 Jul 27;12(15):1955. doi: 10.3390/cells12151955 (PMC10416984; doi:10.3390/cells12151955)
Supplement: Supplementary file 1 [file cells-12-01955-s001.zip]

Archive with 3 entries (3 files):
- Paluschinski et al. Supplementary Figures.pdf
- Supplementary Table S1.xlsx
- Supplementary Table S2.xlsx
